# Supplementary material for: Pimavanserin and Parkinson’s Disease Psychosis: A Narrative Review
Source: Brain Sci. 2022 Sep 23;12(10):1286. doi: 10.3390/brainsci12101286 (PMC9599742; doi:10.3390/brainsci12101286)
Supplement: Supplementary file 1 [file brainsci-12-01286-s001.zip]

Archive with 1 entries (1 files):
- brainsci-1894925-supplementary.pdf
